# Supplementary material for: A novel dataset on horizontal property rights in 126 jurisdictions
Source: Data Brief. 2017 Mar 12;11:557–61. doi: 10.1016/j.dib.2017.03.005 (PMC5357694; doi:10.1016/j.dib.2017.03.005)
Supplement: Supplementary file 2 — Supplementary material [file mmc2.xlsx]

## Sheet: Final
Country	Adverse-Possession-M-GF	Remedy-M	Property-Private-Sale-SM	Property-Public-Market-SM	Property-Auction-SM	Property-Professional-Seller-SM	Property-Private-Sale-EM	Property-Public-Market-EM	Property-Auction-EM	Property-Professional-Seller-EM	Good-Faith-M	Adverse-Possession-I-GF	Government-Takings
Albania	5	10	30	30	30	30	5	5	5	5	0	30	1
Angola	3	30	6	6	6	6	6	6	6	6	0	15	1
Argentina	3	30	3	3	3	3	0	0	0	0	0	20	1
Armenia	0.5	30	0	0	0	0	0	0	0	0	0	30	0
Australia	30	30	30	30	30	0	30	30	30	0	1	30	1
Austria	3	30	6	0	0	0	0	0	0	0	0	30	1
Azerbaijan	5	10	30	30	0	30	30	30	0	30	0	30	1
Bahrain	15	3	3	3	3	3	3	3	3	3	0	.	.
Bangladesh	3	3	3	3	3	3	0	0	0	0	0	.	.
Belarus	5	3	0	0	0	0	0	0	0	0	0	15	0
Belgium	0	30	3	3	3	3	0	0	0	0	0	30	1
Belize	30	30	0	0	0	0	0	0	0	0	1	.	.
Bolivia	0	1	1	1	1	1	1	1	1	1	0	10	0
Bosnia and Herzegovina	3	30	3	1	1	1	1	1	1	1	0	30	1
Brazil	3	30	30	0	0	0	3	3	3	3	0	15	1
Bulgaria	3	5	3	0	3	3	0	0	0	0	0	10	1
Burkina Faso	0	3	0	0	0	0	0	0	0	0	0	.	.
Burundi	30	3	3	3	3	3	3	3	3	3	0	30	0
Cameroon	30	3	3	3	3	3	3	3	3	3	0	30	1
Chile	2	30	2	2	2	2	2	2	2	2	0	10	1
China	30	30	0	0	0	0	0	0	0	0	0	30	0
Colombia	3	10	3	3	3	3	3	3	3	3	0	10	0
Costa Rica	3	3	0	3	3	3	3	3	3	3	0	10	1
Cote d'Ivoire	0	3	3	3	3	3	3	3	3	3	0	.	.
Croatia	3	30	3	3	0	0	0	0	0	0	0	30	1
Cyprus	30	3	30	30	30	30	0	0	0	0	1	30	1
Czech Rep.	3	3	30	30	0	0	30	0	0	0	1	10	1
Denmark	30	30	30	30	30	30	0	0	0	0	1	30	1
Dominican Rep.	3	3	3	0	0	3	3	0	0	3	0	30	1
Ecuador	3	15	3	3	3	3	3	3	3	3	0	15	1
Egypt	15	3	3	3	3	3	3	3	3	3	0	.	.
El Salvador	3	30	3	3	3	3	3	3	3	3	0	.	.
Estonia	5	30	5	5	0	5	0	0	0	0	0	.	.
Ethiopia	5	10	5	5	5	5	0	0	0	0	0	30	1
Finland	30	30	30	30	30	30	0	0	0	0	0	30	1
France	3	3	3	3	3	3	3	3	3	3	0	30	1
Georgia	5	5	3	3	3	3	0	0	0	0	0	30	0
Germany	10	30	10	10	0	10	0	0	0	0	0	30	1
Ghana	30	6	6	6	6	6	6	6	6	6	0	30	1
Great Britain	6	6	6	6	6	6	0	0	0	0	1	12	0
Greece	3	20	20	0	0	0	0	0	0	0	0	30	1
Guatemala	0	0.5	30	30	30	30	30	30	30	30	0	20	1
Honduras	3	6	6	6	6	6	6	6	6	6	0	.	.
Hong Kong	6	6	6	6	6	6	0	0	0	0	1	12	0
Hungary	10	30	30	30	0	0	1	1	1	1	1	30	1
India	12	3	30	30	30	30	30	30	30	30	1	30	0
Indonesia	20	3	3	3	3	3	3	3	3	3	0	30	1
Iran	30	2	30	30	30	30	30	30	30	30	0	.	.
Ireland	30	6	30	30	30	30	0	0	0	0	0	12	0
Israel	30	7	30	0	0	0	30	0	0	0	1	30	1
Italy	0	30	0	0	0	0	0	0	0	0	0	20	1
Jamaica	0	30	30	30	30	30	0	0	0	0	1	30	1
Japan	10	30	2	2	2	2	2	2	2	2	0	30	0
Jordan	15	30	3	3	3	3	3	3	3	3	0	30	1
Kazakhstan	5	3	3	3	3	3	0	0	0	0	0	.	1
Kenya	30	6	0	0	0	0	0	0	0	0	0	30	1
Kosovo	10	30	30	30	0	30	0	0	0	0	0	.	.
Kuwait	10	3	3	3	3	3	3	3	3	3	0	15	1
Kyrgyz Republic	5	3	5	5	5	5	5	5	5	5	0	15	1
Latvia	1	30	30	30	30	30	30	30	30	30	0	30	1
Lesotho	30	30	0	0	0	0	0	0	0	0	0	.	.
Lithuania	3	3	3	3	3	3	0	0	0	0	0	30	1
Luxembourg	30	30	3	3	3	3	3	3	3	3	0	.	.
Macedonia	3	3	30	30	1	1	30	30	1	1	0	30	1
Malaysia	30	6	30	30	30	30	0	0	0	0	1	12	.
Mali	0	3	3	3	3	3	3	3	3	3	0	30	1
Malta	2	30	0	0	0	0	0	0	0	0	0	30	1
Mauritius	30	3	3	3	3	3	0	0	0	0	0	30	1
Mexico	3	30	30	30	30	3	30	30	30	3	1	30	1
Moldova	5	3	5	5	0	5	0	0	0	0	0	30	1
Mongolia	5	3	0	0	0	0	0	0	0	0	1	30	1
Montenegro	3	30	30	1	1	1	1	1	1	1	0	.	.
Morocco	3	3	3	3	0	0	0	0	0	0	0	.	.
Mozambique	3	30	3	3	3	3	3	3	3	3	0	30	0
Myanmar	30	3	30	30	30	30	30	30	30	30	1	.	.
Namibia	30	30	30	30	0	30	30	30	30	30	1	30	1
Netherlands	3	20	3	3	3	0	0	0	0	0	0	10	1
New Zealand	30	6	30	30	30	30	6	6	6	6	1	.	.
Nicaragua	5	5	5	5	5	5	5	5	5	5	0	30	1
Niger	30	3	3	3	3	3	3	3	3	3	0	.	.
Nigeria	30	6	30	30	30	30	30	30	30	30	1	30	1
Northern Ireland	6	6	6	6	6	6	0	0	0	0	1	12	0
Norway	10	30	6	6	6	6	0	0	0	0	1	.	.
Oman	10	30	30	30	0	30	30	30	30	30	0	.	1
Pakistan	30	3	30	30	30	30	30	30	0	0	0	30	0
Panama	3	4	4	4	4	4	4	4	4	4	0	15	0
Paraguay	3	30	3	3	3	3	0	0	0	0	0	30	0
Peru	2	4	0	0	0	0	0	0	0	0	0	.	.
Philippines	4	8	4	4	0	4	4	4	0	4	0	30	1
Poland	3	10	3	3	0	3	0	0	0	0	0	30	1
Portugal	3	30	3	3	3	3	3	3	3	3	0	15	0
Puerto Rico	0	6	3	0	0	0	3	0	0	0	0	30	1
Romania	0	30	3	3	3	3	0	0	0	0	0	10	1
Russia	5	3	8	8	8	8	0	0	0	0	0	.	.
Rwanda	30	30	3	3	3	3	3	3	3	3	0	.	.
Saudi Arabia	1	30	0	0	0	0	0	0	0	0	0	30	1
Scotland (UK)	30	30	30	30	30	30	30	30	30	30	1	12	0
Senegal	0	3	3	3	3	3	3	3	3	3	0	.	.
Serbia	3	30	30	1	1	1	1	1	1	1	0	30	1
Sierra Leone	30	6	30	30	30	30	30	30	30	30	0	.	.
Singapore	30	6	30	30	30	30	30	30	30	30	1	.	.
Slovak Rep	3	30	3	3	3	3	3	3	3	3	0	10	1
Slovenia	3	30	3	3	1	1	1	1	1	1	0	.	.
South Africa	30	30	30	30	0	30	30	30	0	30	0	30	1
South Korea	10	2	2	2	2	2	0	0	0	0	0	20	1
Spain	3	6	3	0	0	0	0	0	0	0	0	30	0
Sri Lanka	3	3	3	3	3	3	3	3	3	3	1	30	.
Sweden	10	0.5	10	10	10	10	0.5	0.5	0.5	0.5	1	30	1
Switzerland	5	30	5	5	5	5	0	0	0	0	0	.	.
Syria	3	3	3	3	3	3	3	3	3	3	0	.	.
Taiwan	10	15	15	15	15	15	15	15	15	15	0	.	.
Tanzania	30	3	30	30	30	30	30	30	30	30	0	.	.
Thailand	5	30	30	1	1	1	30	1	1	1	0	30	0
Trinidad & Tobago	30	30	30	30	30	30	30	30	30	30	1	.	.
Tunisia	0	15	0	0	0	0	0	0	0	0	0	30	1
Turkey	5	5	5	5	5	5	0	0	0	0	0	30	0
Uganda	30	30	30	30	30	30	30	30	30	30	1	.	.
Ukraine	5	3	30	30	30	30	30	30	30	30	0	10	0
Unit. Arab Em.	0	15	0	0	0	0	15	15	15	15	0	30	.
United States	30	30	30	30	30	30	30	30	30	0	1	15	1
Uruguay	3	30	3	0	0	0	3	0	0	0	1	30	1
Venezuela	2	2	2	2	2	2	2	2	2	2	0	30	0
Vietnam	10	10	0	0	0	0	0	0	0	0	0	.	.
Zaire (Congo, Dem. R.)	0	30	30	3	3	3	0	0	0	0	0	.	.
Zambia	30	6	30	0	0	30	30	0	0	30	1	.	.
Zimbabwe	30	30	30	30	30	30	30	30	30	30	1	30	0
Country	Country name
Adverse-Possession-M-GF	Time limit for adverse possession of a movable good by any good-faith possessor in years.
Remedy-M	Number of years after which the proprietary remedies of the owner of a movable good expire.
Property-Private-Sale-SM	Number of years after which the good-faith buyer definitively acquires property of a stolen movable good purchased within a private sale.
Property-Public-Market-SM	Number of years after which the good-faith buyer definitively acquires property of a stolen movable good purchased within a public market.
Property-Auction-SM	Number of years after which the good-faith buyer definitively acquires property of a stolen movable good purchased within an auction sale.
Property-Professional-Seller-SM	Number of years after which the good-faith buyer definitively acquires property of a stolen movable good purchased from a professional seller.
Property-Private-Sale-EM	Number of years after which the good-faith buyer definitively acquires property of an embezzled movable good purchased within a private sale.
Property-Public-Market-EM	Number of years after which the good-faith buyer definitively acquires property of an embezzled movable good purchased within a public market.
Property-Auction-EM	Number of years after which the good-faith buyer definitively acquires property of an embezzled movable good purchased within an auction sale.
Property-Professional-Seller-EM	Number of years after which the good-faith buyer definitively acquires property of an embezzled movable good purchased from a professional seller.
Good-Faith-M	Dummy equal to 0 when good-faith is presumed and 1 otherwise.
Adverse-Possession-I-GF	Number of years necessary for adverse possession of an immovable good with good-faith but without title if the adverse possessor prevails against a good-faith buyer from the original owner or registration is compulsory for adverse possession; thirty if either registration is not compulsory for adverse possession and the good-faith buyer from the original owner prevails on the adverse possessor or…
Government-Takings	Dummy equal to 1 if the state can take real property from a private party only for public use but not to transfer it to another private party for private for-profit use, 0 otherwise.
